# Supplementary material for: Effect of Supplementation on Levels of Homovanillic and Vanillylmandelic Acids in Children with Autism Spectrum Disorders
Source: Metabolites. 2022 May 9;12(5):423. doi: 10.3390/metabo12050423 (PMC9145809; doi:10.3390/metabo12050423)
Supplement: Supplementary file 1 [file metabolites-12-00423-s001.zip]

Archive with 1 entries (1 files):
- metabolites-1711582-supplementary.pdf
